# Supplementary material for: Whey Protein Sodium-Caseinate as a Deliverable Vector for EGCG: In Vitro Optimization of Its Bioaccessibility, Bioavailability, and Bioactivity Mode of Actions
Source: Molecules. 2024 May 31;29(11):2588. doi: 10.3390/molecules29112588 (PMC11174060; doi:10.3390/molecules29112588)
Supplement: Supplementary file 1 [file molecules-29-02588-s001.zip]

Archive with 1 entries (1 files):
- molecules-3027079-supplementary.pdf
